# Supplementary material for: Assessment of salivary pro inflammatory cytokines profile level in patients treated with labial and lingual fixed orthodontic appliances
Source: PLoS One. 2021 Apr 22;16(4):e0249999. doi: 10.1371/journal.pone.0249999 (PMC8061994; doi:10.1371/journal.pone.0249999)
Supplement: S1 Data — (XLSX) [file pone.0249999.s001.xlsx]

## Sheet: Cytokines
	IL-4		IL-2		CXCL10		IL-1ß		TNF-α		CCL2		IL-17A		IL-6		IL-10		IFN-γ		IL-12p17		CXCL8		TGF-ß1
	Labial	Lingual	Labial	Lingual	Labial	Lingual	Labial	Lingual	Labial	Lingual	Labial	Lingual	Labial	Lingual	Labial	Lingual	Labial	Lingual	Labial	Lingual	Labial	Lingual	Labial	Lingual	Labial	Lingual
Sample 1	4.008	3.801	4.386	3.387	4.248	4.038	3.732	4.041	3.801	4.419	0.111	4.287	0.117	3.759	0.114	3.825	0.123	0.117	0.117	0.123	0.12	0.12	0.126	0.129	0.121	0.122
Sample 2	3.276	3.792	3.795	3.846	3.498	3.762	2.961	3.312	3.441	3.822	0.117	3.528	0.123	2.988	0.123	3.462	0.123	0.12	0.126	0.126	0.123	0.129	0.123	0.126	0.138	0.129
Sample 3	3.081	3.267	3.711	3.288	3.564	3.243	3.426	3.105	1.965	3.732	0.132	3.597	0.138	3.453	0.138	1.98	0.138	0.138	0.135	0.144	0.135	0.144	0.132	0.144	0.141	0.138
Sample 4	1.047	2.259	1.188	1.992	0.849	2.277	0.669	2.313	1.071	2.256	1.224	1.983	0.855	2.274	0.663	2.307	0.795	1.932	0.672	1.77	0.987	2.022	1.008	1.647	0.792	1.947
Sample 5	2.442	1.791	1.791	2.097	1.965	2.175	1.632	2.661	2.421	1.779	1.767	2.085	1.938	2.163	1.62	2.649	2.04	1.563	1.773	1.731	2.034	1.797	1.857	2.124	2.025	1.545
Sample 6	1.707	1.455	1.551	1.473	1.548	1.692	1.326	2.049	1.698	1.422	1.539	1.449	1.539	1.704	1.314	2.085	2.214	2.028	2.025	2.214	2.046	2.028	1.365	2.043	2.199	1.974
Sample 7	3.482	2.527	3.846	1.03538	2.565	2.974	2.382	2.568	4.415	3.825	2.862	1.54003	1.113	2.045	0.748	2.465	0.583	2.356	1.352	2.864	2.114	1.149	1.901	1.43	2.522	1.558
Sample 8	2.811	3.301	1.652	2.721	1.267	3.752	1.667	2.488	1.814	4.146	1.416	2.598	1.741	1.949	1.957	3.434	1.179	1.904	1.263	1.778	1.092	2.746	0.176	2.076	0.298	1.282
Sample 9	1.971	2.502	1.048	1.575	1.237	3.752	3.145	3.607	1.862	3.122	1.165	1.667	0.833	2.944	0.785	1.244	2.358	1.356	0.747	1.075	1.026	1.606	0.098	1.232	1.322	0.0961
Sample 10	1.273	2.527	3.686	2.657	2.883	2.309	2.947	2.186	1.862	4.146	1.165	1.595	1.973	3.633	1.829	3.838	1.179	0.904	1.771	0.889	0.223	0.392	1.862	1.359	2.327	1.752
Sample 11	2.895	3.301	3.686	1.684	1.596	3.752	1.947	3.944	1.801	2.683	1.654	1.097	0.756	3.441	1.471	2.441	0.716	0.356	0.485	2.444	1.092	1.139	1.392	2.309	0.323	1.493
Sample 12	1.467	1.208	1.256	3.138	0.516	2.963	1.237	4.005	1.496	2.195	0.249	3.598	0.741	1.672	0.752	2.549	0.537	1.086	0.485	1.556	1.349	0.652	0.352	1.43	0.298	0.813
Sample 13	2.811	3.657	1.483	3.138	2.488	3.018	3.831	3.501	1.924	2.585	0.979	3.171	1.416	1.288	1.736	1.052	0.137	2.086	0.797	2.333	2.516	0.632	1.549	0.422	1.296	1.569
Sample 14	3.237	2.086	1.686	1.738	1.957	1.785	1.301	1.235	3.447	2.122	0.161	4.103	2.014	2.458	0.395	2.721	1.896	0.376	0.177	1.667	2.565	0.652	0.205	1.432	0.298	0.201
Sample 15	2.456	2.871	1.256	1.658	3.822	1.502	2.947	2.546	1.771	3.171	1979	1.598	1.756	3.763	1.432	2.046	2.716	2.356	0.595	0.333	0.803	1.652	0.823	0.401	0.221	1.495
Sample 16	1.979	3.301	3.686	2.557	1.809	3.521	2.247	3.312	1.308	2.683	0.504	3.151	0.904	3.486	1.152	3.434	1.075	0.144	0.355	2.556	1.092	2.746	1.862	1.051	0.219	0.328
Sample 17	4.071	3.301	1.068	3.014	1.646	1.594	2.518	2.726	1.965	3.659	0.504	2.114	1.421	1.356	1.354	1.445	2.075	1.356	1.263	1.622	2.145	1.172	1.215	0.076	1.329	0.296
Sample 18	1.223	1.065	1.256	3.825	2.449	2.309	2.247	2.532	2.655	3.171	1.654	1.897	0.756	2.542	0.481	2.875	1.179	2.356	0.553	0.732	1.841	0.862	0.529	0.359	1.398	1.232
Sample 19	3.249	1.086	1.068	1.452	1.068	1.263	1.291	3.059	2.438	2.683	1.536	4.595	1.904	2.356	0.101	3.205	1.896	0.356	2.524	2.829	1.009	0.326	0.392	0.114	0.298	1.422
Sample 20	2.879	2.056	2.504	1.549	2.318	3.499	3.261	4.374	1.718	3.086	1.979	3.386	0.466	3.226	1.095	2.037	2.329	1.688	1.676	2.878	1.761	1.187	1.682	1.686	1.671	1.711

## Sheet: CD45 CD326
	CD45		CD326
	Labial	Lingual	Labial	Lingual
Sample 1	17.2331	13.6288	55.7655	61.443
Sample 2	8.1155	23.1646	29.31	35.7521
Sample 3	16.2605	20.564	50.6344	40.1634
Sample 4	10.2685	15.6241	45.6511	55.2917
Sample 5	12.5636	20.2655	33.6223	60.5644
Sample 6	14.8651	22.1655	38.4649	46.2331
Sample 7	9.16356	10.3455	30.2356	51.1652
Sample 8	13.2656	11.1656	32.0562	45.2565
Sample 9	15.1667	17.4499	51.562	37.2265
Sample 10	9.06447	10.8216	53.1656	52.5659
Sample 11	10.3455	18.656	45.3262	59.632
Sample 12	11.1656	16.266	41.4625	57.2622
Sample 13	17.4499	15.2656	47.656	56.2656
Sample 14	10.8216	14.3466	43.3659	60.2163
Sample 15	18.656	13.256	35.5164	39.6532
Sample 16	16.266	13.2656	39.326	41.5456
Sample 17	15.2656	20.2323	48.2356	46.646
Sample 18	14.3466	19.1323	51.2266	49.1565
Sample 19	13.2563	18.2323	36.656	48.4654
Sample 20	13.2656	19.7036	37.6556	42.2263

## Sheet: Defensins
	HNP-1		HNP-2		HBD-1		HBD-2
	Labial	Lingual	Labial	Lingual	Labial	Lingual	Labial	Lingual
Sample 1	13.5583	9.86503	17.7423	11.4601	14.6748	7.09202	9.27607	7.65644
Sample 2	11.8282	11.4601	16.5644	10.1104	15.0184	8.7362	7.09202	6.13546
Sample 3	10.7239	10.1104	13.1043	11.7301	12.8344	8.53988	7.65644	5.16872
Sample 4	13.9141	12.319	14.7485	12.2761	15.092	8.65656	9.86503	9.1826
Sample 5	12.8344	10.3804	16.0982	11.8773	12.8344	9.2663	9.00614	8.13826
Sample 6	14.7975	10.454	12.8344	10.3804	12.2945	6.13256	8.95706	7.29223
Sample 7	14.1832	11.6125	16.3098	9.6755	13.1043	6.70201	9.86503	10.8943
Sample 8	14.5377	11.6672	14.6642	12.6026	14.7485	6.61371	11.4601	11.1286
Sample 9	14.8921	10.9562	12.0187	10.5505	16.0982	7.76155	10.1104	8.08241
Sample 10	10.2465	11.0109	16.3731	13.4776	12.8344	7.67326	12.319	8.31673
Sample 11	13.6009	12.4656	18.7275	9.01969	16.3098	6.61371	10.3804	8.55105
Sample 12	11.9554	9.89425	13.0819	8.96717	14.6642	7.05519	10.454	8.78537
Sample 13	12.3098	9.82133	14.4364	9.89425	13.5583	10.9669	10.1104	9.01969
Sample 14	14.6642	9.74842	18.7908	9.82133	11.8282	5.8786	11.7301	9.25401
Sample 15	12.0187	11.2297	12.8344	12.7484	10.7239	11.7903	9.27607	9.48833
Sample 16	9.37308	11.2844	15.092	7.6755	13.9141	10.702	11.8773	7.76155
Sample 17	10.7275	11.3391	14.8921	9.60258	12.8344	6.61371	9.37308	7.67326
Sample 18	13.0819	8.31673	17.2465	10.6599	15.2963	9.1826	10.7275	7.58496
Sample 19	14.4364	8.55105	13.6009	7.89426	16.2956	8.13826	7.65644	7.49667
Sample 20	10.7908	8.78537	15.9554	10.6562	17.1562	7.29223	6.13546	5.16456
